# Supplementary material for: Obese Vegetarians and Omnivores Show Different Metabolic Changes: Analysis of 1340 Individuals
Source: Nutrients. 2022 May 26;14(11):2204. doi: 10.3390/nu14112204 (PMC9182907; doi:10.3390/nu14112204)
Supplement: Supplementary file 1 [file nutrients-14-02204-s001.zip]

Archive with 1 entries (1 files):
- nutrients-1718049-supplementary.pdf
